# Supplementary material for: Factors Associated with the Early Ambulation After Elective Lumbar Spinal Surgery: A Retrospective Cohort Study
Source: J Clin Med. 2026 Jul 7;15(13):5307. doi: 10.3390/jcm15135307 (PMC13362772; doi:10.3390/jcm15135307)
Supplement: Supplementary file 1 [file jcm-15-05307-s001.zip]

Archive with 1 entries (1 files):
- jcm-4338220-supplementary.pdf
